# Supplementary material for: Saccadic Suppression of Displacement Does Not Reflect a Saccade-Specific Bias to Assume Stability
Source: Vision (Basel). 2019 Sep 24;3(4):49. doi: 10.3390/vision3040049 (PMC6969937; doi:10.3390/vision3040049)
Supplement: Supplementary file 1 [file vision-03-00049-s001.zip]

Archive with 6 entries (5 files):
- BornSupplement/
- BornSupplement/BornSupplement_Experiment4.pdf
- BornSupplement/MovieS1_Control.gif
- BornSupplement/MovieS2_Mask.gif
- BornSupplement/MovieS3_BlankMask.gif
- BornSupplement/MovieS4_BlankControl.gif
